# Supplementary material for: Relationship between Nordic hamstring strength and maximal voluntary eccentric, concentric and isometric knee flexion torque
Source: PLoS One. 2022 Feb 25;17(2):e0264465. doi: 10.1371/journal.pone.0264465 (PMC8880649; doi:10.1371/journal.pone.0264465)
Supplement: S1 Dataset — (XLSX) [file pone.0264465.s001.xlsx]

## Sheet: data set
No.	Height (m)	Body mass (kg)	Age	lower leg length (m)	Isometric peak torque at 90° (Nm)	Isometric peak torque at 60° (Nm)	Isometric peak torque at 45° (Nm)	Isometric peak torque at 30° (Nm)	Concentric peak torque at 60°/s (Nm)	Concentric peak torque at 30°/s (Nm)	Eccentric peak torque at 60°/s (Nm)	Eccentric peak torque at 30°/s (Nm)	Angle at concentric peak torque 60°/s (°)	Angle at concentric peak torque 30°/s (°)	Angle at eccentric peak torque 60°/s (°)	Angle at eccentric peak torque 30°/s (°)	Break point angle (°)	Peak NH force (N)	Peak NH torque (Nm)	Angle at peak force (°)	NH force at break point angle (N)	NH torque at break point angle (Nm)
1	1.66	61	23	0.38	50.9	59.88	51.16	55.35	80.1	78.6	98.5	99.5	20.4	23.4	38.4	29.4	42.8	324	123.12	47.9	301	114.38
2	1.73	68.1	21	0.42	58.64	73.05	82.31	90.85	80.2	79.3	78	94.5	16.8	16.2	18.5	14.6	14.1	389.3	163.506	6.4	376.5	158.13
3	1.69	64	21	0.36	85.42	90.67	93.52	83.82	76.2	86.2	81	73.3	22	18.1	30	18.9	34.6	298.7	107.532	9.2	243.1	87.516
4	1.68	67.1	21	0.41	60.42	65.13	81.42	72.43	89.5	99.4	121.2	109.4	29.7	23.2	18.7	18.8	23.1	341.4	139.974	22.1	336.9	138.129
5	1.73	75.8	21	0.4	58.01	65.04	68.78	73.58	91.2	98.1	104.3	92.7	25	21.9	27.3	40.3	26.1	351.9	140.76	13.4	347.5	139
6	1.66	61.8	21	0.355	53.21	37.46	67.98	60.24	68.7	76.4	60.5	50.7	20.5	16.4	21.1	19.5		354.5	125.847	31.1
7	1.71	71.3	24	0.38	45.38	48.94	63.18	52.41	76.8	70.7	94.5	98.6	16.7	18.5	38.4	30.5	28.2	388.4	147.592	40.7	298	113.24
8	1.68	61.2	21	0.38	30.43	79.73	49.65	85.33	51.7	58.7	65.6		24.5	18.2	34.4		42.4	274.6	104.348	41.8	274	104.12
9	1.73	70.1	21	0.41	39.33	51.34	54.81	67.18	73.8	76.1	59.2	88.1	16.9	19.9	27.4	14.1	35	315.2	129.232	46	291.9	119.679
10	1.75	69.8	21	0.39	80.88	104.2	101.9	109.4	91	94.9	95.3	87.5	19.8	19.8	39.6	34.1	42.7	372.6	145.314	52.5	288.4	112.476
11	1.69	62.9	21	0.44	66.11	77.41	84.98	87.91	83.9	90.1	85.3	101.8	24.3	18.4	43.3	19.9	30.8397	284.9	125.356	37.5691	263.2	115.808
12	1.71	65.8	23	0.41	51.43	65.31	66.11	72.43	84.3	97.4	79.6	76.6	16.9	16.4	37.5	20	19.9	362	148.42	20.9	358.4	146.944
13	1.78	66.4	21	0.43	44.13	76.52	51.96	73.85	69.7	70.2	74.9	84.5	21.2	20	19.6	19.8	26.8	311.8	134.074	33.3	281.4	121.002
14	1.83	73	21	0.445	55.97	62.11	81.95	71.9	78.7	88.6	76.8	86.2	17.8	17.9	45.4	32.6	48.9	217.6	96.832	50.2	216	96.12
15	1.66	64.8	21	0.4	46.18	60.33	60.77	67	55.4	69.4	100.5	99.9	26.2	19.1	18.8	13.1	37.4	306.2	122.48	42.6	276.9	110.76
16	1.7	60.7	21	0.395	62.29	73.05	82.04	84.8	67.1	59.3	77.5	75.7	25.8	25.3	19.5	21.2	27.7	316.3	124.939	23.7	307.9	121.62
